# Supplementary material for: Activity-associated miRNA are packaged in Map1b-enriched exosomes released from depolarized neurons
Source: Nucleic Acids Res. 2014 Jul 22;42(14):9195–208. doi: 10.1093/nar/gku594 (PMC4132720; doi:10.1093/nar/gku594)
Supplement: SUPPLEMENTARY DATA [file supp_gku594_nar-01320-y-2014-File009.zip]

Archive with 11 entries (11 files):
- NAR-01320-2014 Suppl files/Figure_S1.tiff
- NAR-01320-2014 Suppl files/Figure_S2.tiff
- NAR-01320-2014 Suppl files/Figure_S3.tiff
- NAR-01320-2014 Suppl files/Figure_S4.tiff
- NAR-01320-2014 Suppl files/Figure_S5.tiff
- NAR-01320-2014 Suppl files/Figure_S6.tiff
- NAR-01320-2014 Suppl files/Goldie_et_al_Supplementary_Data_S1.xls
- NAR-01320-2014 Suppl files/Goldie_et_al_Supplementary_Data_S2.xlsx
- NAR-01320-2014 Suppl files/Goldie_et_al_Supplementary_Figure_Legends.docx
- NAR-01320-2014 Suppl files/Goldie_et_al_Supplementary_Tables.docx
- NAR-01320-2014 Suppl files/Thumbs.db
