# Supplementary material for: Activity-associated miRNA are packaged in Map1b-enriched exosomes released from depolarized neurons
Source: Nucleic Acids Res. 2014 Jul 22;42(14):9195–208. doi: 10.1093/nar/gku594 (PMC4132720; doi:10.1093/nar/gku594)
Supplement: SUPPLEMENTARY DATA [file supp_gku594_nar-01320-y-2014-File009.zip › NAR-01320-2014 Suppl files/Goldie_et_al_Supplementary_Data_S1.xls]

## Sheet: Exosomal Proteins from SH-SY5Y
Entries highlighted yellow indicate known co-chaperones and clients of the HSP90 complex (Finka and Goloubinoff, 2013)
"Previously Identifed":	Yes - protein was identified by Conde-Vancells et al (2008), or one of the 15 studies cited therein (see Reference).
	Other - Another isoform or family member has been identified in exosomes previously.
"Reference"	For proteins not found by Conde-Vancells et al (2008), indicates which of the 15 references cited in that paper did detect this protein.
Accession	Protein	Scores	Peptides	Previously Identified	Reference
1433T_HUMAN	14-3-3 protein theta (14-3-3 protein tau) (14-3-3 protein T-cell) (HS1 protein) - Homo sapiens (Human)	76.6 (M:76.6)	1	Yes	1
1433Z_HUMAN	14-3-3 protein zeta/delta (Protein kinase C inhibitor protein 1) (KCIP-1) - Homo sapiens (Human)	121.2 (M:121.2)	2	Yes
2AAA_HUMAN	Serine/threonine-protein phosphatase 2A 65 kDa regulatory subunit A alpha isoform OS=Homo sapiens GN=PPP2R1A PE=1 SV=4	193.5 (M:193.5)	1	No
A16A1_HUMAN	Aldehyde dehydrogenase family 16 member A1 OS=Homo sapiens GN=ALDH16A1 PE=1 SV=2	99.8 (M:99.8)	2	Other
A2MG_HUMAN	Alpha-2-macroglobulin OS=Homo sapiens GN=A2M PE=1 SV=3	453.2 (M:453.2)	4	No
AATM_HUMAN	Aspartate aminotransferase, mitochondrial OS=Homo sapiens GN=GOT2 PE=1 SV=3	103.6 (M:103.6)	1	Yes	2
ACLY_HUMAN	ATP-citrate synthase (EC 2.3.3.8) (ATP-citrate (pro-S-)-lyase) (Citrate cleavage enzyme) - Homo sapiens (Human)	331.0 (M:331.0)	4	Yes
ACPH_HUMAN	Acylamino-acid-releasing enzyme (EC 3.4.19.1) (AARE) (Acyl-peptide hydrolase) (APH) (Acylaminoacyl-peptidase) (Oxidized protein hydrolase) (OPH) (DNF15S2 protein) - Homo sapiens (Human)	402.7 (M:402.7)	6	No
ACTB_HUMAN	Actin, cytoplasmic 1 - Homo sapiens (Human)	1447.6 (M:1447.6)	19	Yes
ACTN4_HUMAN	Alpha-actinin-4 (Non-muscle alpha-actinin 4) (F-actin cross-linking protein) - Homo sapiens (Human)	95.7 (M:95.7)	1	Yes
ACTZ_HUMAN	Alpha-centractin (Centractin) (Centrosome-associated actin homolog) (Actin-RPV) (ARP1) - Homo sapiens (Human)	270.9 (M:270.9)	4	No
ADT2_HUMAN	ADP/ATP translocase 2 OS=Homo sapiens GN=SLC25A5 PE=1 SV=7	387.0 (M:387.0)	1	No
ADT3_HUMAN	ADP/ATP translocase 3 (Adenine nucleotide translocator 2) (ANT 3) (ADP,ATP carrier protein 3) (Solute carrier family 25 member 6) (ADP,ATP carrier protein, isoform T2) - Homo sapiens (Human)	395.7 (M:395.7)	4	No
AGO2_HUMAN	Protein argonaute-2 OS=Homo sapiens GN=EIF2C2 PE=1 SV=3	39.4 (M:39.4)	1	No
AHNK_HUMAN	Neuroblast differentiation-associated protein AHNAK OS=Homo sapiens GN=AHNAK PE=1 SV=2	552.7 (M:552.7)	6	No
AKA12_HUMAN	A-kinase anchor protein 12 OS=Homo sapiens GN=AKAP12 PE=1 SV=4	438.4 (M:438.4)	4	No
ALBU_HUMAN	Serum albumin precursor - Homo sapiens (Human)	545.6 (M:545.6)	7	Yes
ALDOA_HUMAN	Fructose-bisphosphate aldolase A (EC 4.1.2.13) (Muscle-type aldolase) (Lung cancer antigen NY-LU-1) - Homo sapiens (Human)	173.5 (M:173.5)	1	Yes
AMPL_HUMAN	Cytosol aminopeptidase (EC 3.4.11.1) (Leucine aminopeptidase) (LAP) (Leucyl aminopeptidase) (Leucine aminopeptidase 3) (Proline aminopeptidase) (EC 3.4.11.5) (Prolyl aminopeptidase) (Peptidase S) - Homo sapiens (Human)	151.0 (M:151.0)	2	No
ANM1_HUMAN	Protein arginine N-methyltransferase 1 OS=Homo sapiens GN=PRMT1 PE=1 SV=2	80.0 (M:80.0)	1	No
ANO1_HUMAN	Anoctamin-1 OS=Homo sapiens GN=ANO1 PE=1 SV=1	96.2 (M:96.2)	1	No
ANXA2_HUMAN	Annexin A2 (Annexin II) (Lipocortin II) (Calpactin I heavy chain) (Chromobindin-8) (p36) (Protein I) (Placental anticoagulant protein IV) (PAP-IV) - Homo sapiens (Human)	150.5 (M:150.5)	2	Yes
ANXA5_HUMAN	Annexin A5 (Annexin V) (Lipocortin V) (Endonexin II) (Calphobindin I) (CBP-I) (Placental anticoagulant protein I) (PAP-I) (PP4) (Thromboplastin inhibitor) (Vascular anticoagulant-alpha) (VAC-alpha) (Anchorin CII) - Homo sapiens (Human)	237.7 (M:237.7)	3	Yes
AP2A2_HUMAN	AP-2 complex subunit alpha-2 (Adapter-related protein complex 2 alpha-2 subunit) (Alpha-adaptin C) (Adaptor protein complex AP-2 alpha-2 subunit) (Clathrin assembly protein complex 2 alpha-C large chain) (100 kDa coated vesicle protein C) (Plasma membrane adaptor HA2/AP2 adaptin alpha C subunit) (Huntingtin-interacting protein HYPJ) - Homo sapiens (Human)	172.6 (M:172.6)	2	Other	2
APOA1_HUMAN	Apolipoprotein A-I precursor (Apo-AI) (ApoA-I) [Contains: Apolipoprotein A-I(1-242)] - Homo sapiens (Human)	55.4 (M:55.4)	1	Other
APOE_HUMAN	Apolipoprotein E precursor (Apo-E) - Homo sapiens (Human)	78.1 (M:78.1)	1	Yes
ARF5_HUMAN	ADP-ribosylation factor 5 - Homo sapiens (Human)	40.4 (M:40.4)	1	Other
ARP2_HUMAN	Actin-like protein 2 (Actin-related protein 2) - Homo sapiens (Human)	182.2 (M:182.2)	1	Yes
ARP3_HUMAN	Actin-like protein 3 (Actin-related protein 3) - Homo sapiens (Human)	46.8 (M:46.8)	1	No
ARPC4_HUMAN	Actin-related protein 2/3 complex subunit 4 (ARP2/3 complex 20 kDa subunit) (p20-ARC) - Homo sapiens (Human)	152.0 (M:152.0)	3	Yes	1, 2
ASAH1_HUMAN	Acid ceramidase OS=Homo sapiens GN=ASAH1 PE=1 SV=5	99.0 (M:99.0)	2	Yes	1
ASXL2_HUMAN	Putative Polycomb group protein ASXL2 - Homo sapiens (Human)	93.8 (M:93.8)	1	No
AT131_HUMAN	Probable cation-transporting ATPase 13A1 (EC 3.6.3.-) - Homo sapiens (Human)	92.0 (M:92.0)	1	No
AT1A3_HUMAN	Sodium/potassium-transporting ATPase alpha-3 chain (EC 3.6.3.9) (Sodium pump 3) (Na(+)/K(+) ATPase 3) (Alpha(III)) - Homo sapiens (Human)	314.3 (M:314.3)	3	Yes	2
AT2A2_HUMAN	Sarcoplasmic/endoplasmic reticulum calcium ATPase 2 (EC 3.6.3.8) (Calcium pump 2) (SERCA2) (SR Ca(2+)-ATPase 2) (Calcium-transporting ATPase sarcoplasmic reticulum type, slow twitch skeletal muscle isoform) (Endoplasmic reticulum class 1/2 Ca(2+) ATPase) - Homo sapiens (Human)	218.9 (M:218.9)	2	No
AT2B1_HUMAN	Plasma membrane calcium-transporting ATPase 1 (EC 3.6.3.8) (PMCA1) (Plasma membrane calcium pump isoform 1) (Plasma membrane calcium ATPase isoform 1) - Homo sapiens (Human)	153.6 (M:153.6)	1	No
ATPA_HUMAN	ATP synthase subunit alpha, mitochondrial precursor - Homo sapiens (Human)	330.5 (M:330.5)	3	Yes
ATPB_HUMAN	ATP synthase subunit beta, mitochondrial precursor (EC 3.6.3.14) - Homo sapiens (Human)	357.7 (M:357.7)	3	Yes
BACH_HUMAN	Cytosolic acyl coenzyme A thioester hydrolase (EC 3.1.2.2) (Long chain acyl-CoA thioester hydrolase) (CTE-II) (CTE-IIa) (Brain acyl-CoA hydrolase) (Acyl-CoA thioesterase 7) - Homo sapiens (Human)	169.6 (M:169.6)	2	No
BDP1_HUMAN	Transcription factor TFIIIB component B'' homolog OS=Homo sapiens GN=BDP1 PE=1 SV=3	65.9 (M:65.9)	1	No
BGAL_HUMAN	Beta-galactosidase OS=Homo sapiens GN=GLB1 PE=1 SV=2	268.9 (M:268.9)	2	Yes	1
BLMH_HUMAN	Bleomycin hydrolase (EC 3.4.22.40) (BLM hydrolase) (BMH) (BH) - Homo sapiens (Human)	118.7 (M:118.7)	2	No
BRCA2_RAT	Breast cancer type 2 susceptibility protein homolog - Rattus norvegicus (Rat)	89.8 (M:89.8)	1	No
BTF3_HUMAN	Transcription factor BTF3 (RNA polymerase B transcription factor 3) - Homo sapiens (Human)	43.6 (M:43.6)	1	No
C1TC_HUMAN	C-1-tetrahydrofolate synthase, cytoplasmic (C1-THF synthase) [Includes: Methylenetetrahydrofolate dehydrogenase (EC 1.5.1.5); Methenyltetrahydrofolate cyclohydrolase (EC 3.5.4.9); Formyltetrahydrofolate synthetase (EC 6.3.4.3)] - Homo sapiens (Human)	56.7 (M:56.7)	1	Yes
CALM_HUMAN	Calmodulin (CaM) - Homo sapiens (Human)	84.8 (M:84.8)	1	Yes
CAZA2_HUMAN	F-actin capping protein subunit alpha-2 (CapZ alpha-2) - Homo sapiens (Human)	94.3 (M:94.3)	1	No
CC171_HUMAN	Coiled-coil domain-containing protein 171 OS=Homo sapiens GN=CCDC171 PE=2 SV=1	155.4 (M:155.4)	1	No
CCD80_HUMAN	Coiled-coil domain-containing protein 80 OS=Homo sapiens GN=CCDC80 PE=1 SV=1	41.2 (M:41.2)	1	No
CD81_HUMAN	CD81 antigen OS=Homo sapiens GN=CD81 PE=1 SV=1	67.0 (M:67.0)	1	Yes	1
CDCA2_HUMAN	Cell division cycle-associated protein 2 OS=Homo sapiens GN=CDCA2 PE=1 SV=2	93.3 (M:93.3)	1	No
CE170_HUMAN	Centrosomal protein of 170 kDa OS=Homo sapiens GN=CEP170 PE=1 SV=1	42.4 (M:42.4)	1	No
CENPF_HUMAN	Centromere protein F OS=Homo sapiens GN=CENPF PE=1 SV=2	236.2 (M:236.2)	1	No
CG050_HUMAN	Uncharacterized protein C7orf50 OS=Homo sapiens GN=C7orf50 PE=1 SV=1	62.2 (M:62.2)	1	No
CH60_HUMAN	60 kDa heat shock protein, mitochondrial precursor (Hsp60) (60 kDa chaperonin) (CPN60) (Heat shock protein 60) (HSP-60) (Mitochondrial matrix protein P1) (P60 lymphocyte protein) (HuCHA60) - Homo sapiens (Human)	3021.2 (M:3021.2)	39	No
CHD3_HUMAN	Chromodomain helicase-DNA-binding protein 3 (EC 3.6.1.-) (ATP-dependent helicase CHD3) (CHD-3) (Mi-2 autoantigen 240 kDa protein) (Mi2-alpha) (Zinc-finger helicase) (hZFH) - Homo sapiens (Human)	42.1 (M:42.1)	1	No
CLCA_HUMAN	Clathrin light chain A (Lca) - Homo sapiens (Human)	44.7 (M:44.7)	1	Yes
CLCF1_HUMAN	Cardiotrophin-like cytokine factor 1 precursor (B cell-stimulating factor 3) (BSF-3) (Novel neurotrophin-1) (NNT-1) - Homo sapiens (Human)	44.3 (M:44.3)	1	No
CLH1_HUMAN	Clathrin heavy chain 1 (CLH-17) - Homo sapiens (Human)	805.7 (M:805.7)	10	Yes
COF1_HUMAN	Cofilin-1 (Cofilin, non-muscle isoform) (18 kDa phosphoprotein) (p18) - Homo sapiens (Human)	99.1 (M:99.1)	2	Yes
COPA_HUMAN	Coatomer subunit alpha OS=Homo sapiens GN=COPA PE=1 SV=2	83.5 (M:83.5)	1	Other
COPD_HUMAN	Coatomer subunit delta - Homo sapiens (Human)	53.7 (M:53.7)	1	Other
CPSF5_HUMAN	Cleavage and polyadenylation specificity factor 5 (Cleavage and polyadenylation specificity factor 25 kDa subunit) (CPSF 25 kDa subunit) (Pre-mRNA cleavage factor Im 25 kDa subunit) (Nucleoside diphosphate-linked moiety X motif 21) (Nudix motif 21) - Homo sapiens (Human)	53.7 (M:53.7)	1	No
CPT1A_HUMAN	Carnitine O-palmitoyltransferase I, liver isoform (EC 2.3.1.21) (CPT I) (CPTI-L) (Carnitine palmitoyltransferase 1A) - Homo sapiens (Human)	69.4 (M:69.4)	1	No
CSEN_HUMAN	Calsenilin (DRE-antagonist modulator) (DREAM) (Kv channel-interacting protein 3) (KChIP3) (A-type potassium channel modulatory protein 3) - Homo sapiens (Human)	169.3 (M:169.3)	1	No
CSN4_HUMAN	COP9 signalosome complex subunit 4 - Homo sapiens (Human)	117.9 (M:117.9)	1	No
CSN8_HUMAN	COP9 signalosome complex subunit 8 (Signalosome subunit 8) (SGN8) (JAB1-containing signalosome subunit 8) (COP9 homolog) (hCOP9) - Homo sapiens (Human)	47.0 (M:47.0)	1	No
CY561_HUMAN	Cytochrome b561 OS=Homo sapiens GN=CYB561 PE=2 SV=2	49.3 (M:49.3)	1	No
CYTA_HUMAN	Cystatin-A (Stefin-A) (Cystatin-AS) - Homo sapiens (Human)	47.4 (M:47.4)	1	No
DC1I2_HUMAN	Cytoplasmic dynein 1 intermediate chain 2 (Dynein intermediate chain 2, cytosolic) (DH IC-2) (Cytoplasmic dynein intermediate chain 2) - Homo sapiens (Human)	214.9 (M:214.9)	4	No
DCA17_HUMAN	DDB1- and CUL4-associated factor 17 OS=Homo sapiens GN=DCAF17 PE=1 SV=1	46.7 (M:46.7)	1	No
DCD_HUMAN	Dermcidin precursor (Preproteolysin) [Contains: Survival-promoting peptide; DCD-1] - Homo sapiens (Human)	107.8 (M:107.8)	2	No
DCTN1_HUMAN	Dynactin subunit 1 - Homo sapiens (Human)	164.4 (M:164.4)	2	No
DCTN2_HUMAN	Dynactin subunit 2 (Dynactin complex 50 kDa subunit) (50 kDa dynein-associated polypeptide) (p50 dynamitin) (DCTN-50) - Homo sapiens (Human)	156.0 (M:156.0)	2	No
DDB1_HUMAN	DNA damage-binding protein 1 (Damage-specific DNA-binding protein 1) (UV-damaged DNA-binding factor) (DDB p127 subunit) (DDBa) (UV-damaged DNA-binding protein 1) (UV-DDB 1) (Xeroderma pigmentosum group E-complementing protein) (XPCe) (XPE-binding factor) (XPE-BF) (X-associated protein 1) (XAP-1) - Homo sapiens (Human)	123.8 (M:123.8)	2	No
DDC_HUMAN	Aromatic-L-amino-acid decarboxylase OS=Homo sapiens GN=DDC PE=1 SV=2	147.7 (M:147.7)	2	No
DHE3_HUMAN	Glutamate dehydrogenase 1, mitochondrial precursor (EC 1.4.1.3) (GDH) - Homo sapiens (Human)	230.3 (M:230.3)	3	No
DHX9_HUMAN	ATP-dependent RNA helicase A (EC 3.6.1.-) (Nuclear DNA helicase II) (NDH II) (DEAH box protein 9) - Homo sapiens (Human)	405.0 (M:405.0)	6	No
DJB11_HUMAN	DnaJ homolog subfamily B member 11 precursor - Homo sapiens (Human)	47.5 (M:47.5)	1	No
DPYL1_HUMAN	Dihydropyrimidinase-related protein 1 (DRP-1) (Collapsin response mediator protein 1) (CRMP-1) - Homo sapiens (Human)	141.9 (M:141.9)	2	No
DPYL2_HUMAN	Dihydropyrimidinase-related protein 2 (DRP-2) (Collapsin response mediator protein 2) (CRMP-2) (N2A3) - Homo sapiens (Human)	483.2 (M:483.2)	7	No
DPYL4_HUMAN	Dihydropyrimidinase-related protein 4 (DRP-4) (Collapsin response mediator protein 3) (CRMP-3) (UNC33-like phosphoprotein 4) (ULIP4 protein) - Homo sapiens (Human)	84.9 (M:84.9)	1	No
DX39B_HUMAN	Spliceosome RNA helicase DDX39B OS=Homo sapiens GN=DDX39B PE=1 SV=1	136.6 (M:136.6)	2	No
DYHC1_HUMAN	Cytoplasmic dynein 1 heavy chain 1 OS=Homo sapiens GN=DYNC1H1 PE=1 SV=5	1622.9 (M:1622.9)	18	Yes
ECHA_HUMAN	Trifunctional enzyme subunit alpha, mitochondrial precursor (TP-alpha) (78 kDa gastrin-binding protein) [Includes: Long-chain enoyl-CoA hydratase (EC 4.2.1.17); Long chain 3-hydroxyacyl-CoA dehydrogenase (EC 1.1.1.211)] - Homo sapiens (Human)	173.0 (M:173.0)	1	No
EF1A1_HUMAN	Elongation factor 1-alpha 1 (EF-1-alpha-1) (Elongation factor 1 A-1) (eEF1A-1) (Elongation factor Tu) (EF-Tu) (Leukocyte receptor cluster member 7) - Homo sapiens (Human)	446.3 (M:446.3)	7	Yes
EF1G_HUMAN	Elongation factor 1-gamma (EF-1-gamma) (eEF-1B gamma) - Homo sapiens (Human)	125.4 (M:125.4)	1	No
EF2_HUMAN	Elongation factor 2 (EF-2) - Homo sapiens (Human)	261.6 (M:261.6)	2	Yes
EIF3A_HUMAN	Eukaryotic translation initiation factor 3 subunit A OS=Homo sapiens GN=EIF3A PE=1 SV=1	141.3 (M:141.3)	2	Other
ELAV4_HUMAN	ELAV-like protein 4 OS=Homo sapiens GN=ELAVL4 PE=1 SV=2	246.4 (M:246.4)	2	No
EMAL4_HUMAN	Echinoderm microtubule-associated protein-like 4 OS=Homo sapiens GN=EML4 PE=1 SV=3	40.8 (M:40.8)	1	No
ENOA_HUMAN	Alpha-enolase - Homo sapiens (Human)	230.2 (M:230.2)	2	Yes
ENOG_HUMAN	Gamma-enolase - Homo sapiens (Human)	174.2 (M:174.2)	1	Other
ENPL_HUMAN	Endoplasmin precursor (Heat shock protein 90 kDa beta member 1) (94 kDa glucose-regulated protein) (GRP94) (gp96 homolog) (Tumor rejection antigen 1) - Homo sapiens (Human)	970.7 (M:970.7)	11	Yes	1, 4
EXL1_CAEEL	Chloride intracellular channel exl-1 OS=Caenorhabditis elegans GN=exl-1 PE=2 SV=2	59.0 (M:59.0)	1	Yes	1, 5
F196A_HUMAN	Protein FAM196A OS=Homo sapiens GN=FAM196A PE=2 SV=1	70.9 (M:70.9)	1	No
FA8_HUMAN	Coagulation factor VIII precursor (Procoagulant component) (Antihemophilic factor) (AHF) [Contains: Factor VIIIa heavy chain, 200 kDa isoform; Factor VIIIa heavy chain, 92 kDa isoform; Factor VIII B chain; Factor VIIIa light chain] - Homo sapiens (Human)	40.6 (M:40.6)	1	No
FAS_HUMAN	Fatty acid synthase OS=Homo sapiens GN=FASN PE=1 SV=3	248.3 (M:248.3)	3	Yes
FETUA_HUMAN	Alpha-2-HS-glycoprotein precursor (Fetuin-A) (Alpha-2-Z-globulin) (Ba-alpha-2-glycoprotein) [Contains: Alpha-2-HS-glycoprotein chain A; Alpha-2-HS-glycoprotein chain B] - Homo sapiens (Human)	288.0 (M:288.0)	5	No
FHDC1_HUMAN	FH2 domain-containing protein 1 OS=Homo sapiens GN=FHDC1 PE=2 SV=2	148.0 (M:148.0)	1	No
FLNA_HUMAN	Filamin-A (Alpha-filamin) (Filamin-1) (Endothelial actin-binding protein) (Actin-binding protein 280) (ABP-280) (Nonmuscle filamin) - Homo sapiens (Human)	421.7 (M:421.7)	4	No
FLNB_HUMAN	Filamin-B OS=Homo sapiens GN=FLNB PE=1 SV=2	152.6 (M:152.6)	5	No
FRIH_HUMAN	Ferritin heavy chain (EC 1.16.3.1) (Ferritin H subunit) (Proliferation-inducing gene 15 protein) - Homo sapiens (Human)	133.7 (M:133.7)	2	Yes
FRIL_HUMAN	Ferritin light chain (Ferritin L subunit) - Homo sapiens (Human)	120.3 (M:120.3)	1	Yes
FSCN1_HUMAN	Fascin (Singed-like protein) (55 kDa actin-bundling protein) (p55) - Homo sapiens (Human)	177.0 (M:177.0)	2	No
G3P_HUMAN	Glyceraldehyde-3-phosphate dehydrogenase - Homo sapiens (Human)	500.5 (M:500.5)	5	Yes	11
G3PT_HUMAN	Glyceraldehyde-3-phosphate dehydrogenase, testis-specific (EC 1.2.1.12) (Spermatogenic cell-specific glyceraldehyde 3-phosphate dehydrogenase 2) (GAPDH-2) - Homo sapiens (Human)	121.6 (M:121.6)	1	Yes
GANAB_HUMAN	Neutral alpha-glucosidase AB precursor (EC 3.2.1.84) (Glucosidase II subunit alpha) - Homo sapiens (Human)	116.8 (M:116.8)	1	No
GBLP_HUMAN	Guanine nucleotide-binding protein subunit beta 2-like 1 (Guanine nucleotide-binding protein subunit beta-like protein 12.3) (Receptor of activated protein kinase C 1) (RACK1) (Receptor for activated C kinase) - Homo sapiens (Human)	567.0 (M:567.0)	9	Yes
GDE_HUMAN	Glycogen debranching enzyme (Glycogen debrancher) [Includes: 4-alpha-glucanotransferase (EC 2.4.1.25) (Oligo-1,4-1,4-glucantransferase); Amylo-alpha-1,6-glucosidase (EC 3.2.1.33) (Amylo-1,6-glucosidase) (Dextrin 6-alpha-D-glucosidase)] - Homo sapiens (Human)	150.6 (M:150.6)	2	No
GELS_HUMAN	Gelsolin precursor (Actin-depolymerizing factor) (ADF) (Brevin) (AGEL) - Homo sapiens (Human)	126.8 (M:126.8)	1	No
GHITM_HUMAN	Growth hormone-inducible transmembrane protein (Dermal papilla-derived protein 2) (Transmembrane BAX inhibitor motif-containing protein 5) - Homo sapiens (Human)	42.2 (M:42.2)	1	No
GIT1_HUMAN	ARF GTPase-activating protein GIT1 (G protein-coupled receptor kinase-interactor 1) (GRK-interacting protein 1) (Cool-associated and tyrosine-phosphorylated protein 1) (Cat-1) - Homo sapiens (Human)	42.6 (M:42.6)	1	No
H12_HUMAN	Histone H1.2 (Histone H1d) - Homo sapiens (Human)	164.8 (M:164.8)	2	No
H15_HUMAN	Histone H1.5 (Histone H1a) - Homo sapiens (Human)	87.4 (M:87.4)	1	Yes	4
H1X_HUMAN	Histone H1x - Homo sapiens (Human)	44.7 (M:44.7)	1	No
H2A1C_HUMAN	Histone H2A type 1-C - Homo sapiens (Human)	229.4 (M:229.4)	3	Yes
H2A1H_HUMAN	Histone H2A type 1-H - Homo sapiens (Human)	176.1 (M:176.1)	1	Yes
H2B1K_HUMAN	Histone H2B type 1-K (H2B K) (HIRA-interacting protein 1) - Homo sapiens (Human)	98.4 (M:98.4)	1	Yes
H33_HUMAN	Histone H3.3 - Homo sapiens (Human)	104.8 (M:104.8)	1	No
H4_HUMAN	Histone H4 - Homo sapiens (Human)	362.2 (M:362.2)	7	Yes
HACD3_HUMAN	Very-long-chain (3R)-3-hydroxyacyl-[acyl-carrier protein] dehydratase 3 OS=Homo sapiens GN=PTPLAD1 PE=1 SV=2	123.0 (M:123.0)	2	No
HBA_HUMAN	Hemoglobin subunit alpha (Hemoglobin alpha chain) (Alpha-globin) - Homo sapiens (Human)	142.2 (M:142.2)	2	Yes
HBB_HUMAN	Hemoglobin subunit beta - Homo sapiens (Human)	41.3 (M:41.3)	1	Other
HD_HUMAN	Huntingtin OS=Homo sapiens GN=HTT PE=1 SV=2	512.4 (M:512.4)	5	No
HEMGN_HUMAN	Hemogen (Hemopoietic gene protein) (Negative differentiation regulator protein) (Erythroid differentiation-associated gene protein) (EDAG-1) - Homo sapiens (Human)	42.4 (M:42.4)	1	No
HIF3A_HUMAN	Hypoxia-inducible factor 3-alpha OS=Homo sapiens GN=HIF3A PE=1 SV=2	42.3 (M:42.3)	1	No
HNRH1_HUMAN	Heterogeneous nuclear ribonucleoprotein H (hnRNP H) - Homo sapiens (Human)	87.0 (M:87.0)	2	No
HNRLL_HUMAN	Heterogeneous nuclear ribonucleoprotein L-like (Stromal RNA-regulating factor) (BLOCK24 protein) - Homo sapiens (Human)	67.4 (M:67.4)	1	No
HNRPC_HUMAN	Heterogeneous nuclear ribonucleoproteins C1/C2 (hnRNP C1 / hnRNP C2) - Homo sapiens (Human)	241.7 (M:241.7)	2	No
HNRPD_HUMAN	Heterogeneous nuclear ribonucleoprotein D0 (hnRNP D0) (AU-rich element RNA-binding protein 1) - Homo sapiens (Human)	116.1 (M:116.1)	1	No
HNRPM_HUMAN	Heterogeneous nuclear ribonucleoprotein M (hnRNP M) - Homo sapiens (Human)	43.9 (M:43.9)	1	No
HNRPQ_HUMAN	Heterogeneous nuclear ribonucleoprotein Q (hnRNP Q) (hnRNP-Q) (Synaptotagmin-binding, cytoplasmic RNA-interacting protein) (Glycine- and tyrosine-rich RNA-binding protein) (GRY-RBP) (NS1-associated protein 1) - Homo sapiens (Human)	77.6 (M:77.6)	1	No
HNRPU_HUMAN	Heterogeneous nuclear ribonucleoprotein U OS=Homo sapiens GN=HNRNPU PE=1 SV=6	129.7 (M:129.7)	1	No
HS90B_HUMAN	Heat shock protein HSP 90-beta (HSP 84) (HSP 90) - Homo sapiens (Human)	306.8 (M:306.8)	1	Yes
HSP74_HUMAN	Heat shock 70 kDa protein 4 OS=Homo sapiens GN=HSPA4 PE=1 SV=4	73.3 (M:73.3)	1	Yes	14
IDH3A_HUMAN	Isocitrate dehydrogenase [NAD] subunit alpha, mitochondrial precursor (EC 1.1.1.41) (Isocitric dehydrogenase) (NAD(+)-specific ICDH) - Homo sapiens (Human)	119.2 (M:119.2)	1	Yes	1, 8
IF4A1_HUMAN	Eukaryotic initiation factor 4A-I (EC 3.6.1.-) (ATP-dependent RNA helicase eIF4A-1) (eIF4A-I) (eIF-4A-I) - Homo sapiens (Human)	109.1 (M:109.1)	1	No
ILF2_HUMAN	Interleukin enhancer-binding factor 2 (Nuclear factor of activated T-cells 45 kDa) - Homo sapiens (Human)	168.4 (M:168.4)	3	No
ILF3_HUMAN	Interleukin enhancer-binding factor 3 (Nuclear factor of activated T-cells 90 kDa) (NF-AT-90) (Double-stranded RNA-binding protein 76) (DRBP76) (Translational control protein 80) (TCP80) (Nuclear factor associated with dsRNA) (NFAR) (M-phase phosphoprotein 4) (MPP4) - Homo sapiens (Human)	316.0 (M:316.0)	5	No
IMB1_HUMAN	Importin beta-1 subunit (Karyopherin beta-1 subunit) (Nuclear factor P97) (Importin 90) - Homo sapiens (Human)	137.1 (M:137.1)	1	Yes
IMDH1_HUMAN	Inosine-5'-monophosphate dehydrogenase 1 (EC 1.1.1.205) (IMP dehydrogenase 1) (IMPDH-I) (IMPD 1) - Homo sapiens (Human)	108.1 (M:108.1)	1	No
INADL_HUMAN	InaD-like protein - Homo sapiens (Human)	205.0 (M:205.0)	1	No
INO1_HUMAN	Inositol-3-phosphate synthase 1 OS=Homo sapiens GN=ISYNA1 PE=1 SV=1	78.2 (M:78.2)	1	No
ITIH2_HUMAN	Inter-alpha-trypsin inhibitor heavy chain H2 OS=Homo sapiens GN=ITIH2 PE=1 SV=2	165.4 (M:165.4)	2	No
KALRN_HUMAN	Kalirin OS=Homo sapiens GN=KALRN PE=1 SV=2	290.1 (M:290.1)	3	No
KCRB_HUMAN	Creatine kinase B-type (EC 2.7.3.2) (Creatine kinase B chain) (B-CK) - Homo sapiens (Human)	306.4 (M:306.4)	4	Yes	8
KCRU_HUMAN	Creatine kinase, ubiquitous mitochondrial precursor (EC 2.7.3.2) (U-MtCK) (Mia-CK) (Acidic-type mitochondrial creatine kinase) - Homo sapiens (Human)	129.9 (M:129.9)	2	No
KI26B_HUMAN	Kinesin-like protein KIF26B OS=Homo sapiens GN=KIF26B PE=1 SV=1	150.8 (M:150.8)	1	Yes	14
KINH_HUMAN	Kinesin heavy chain (Ubiquitous kinesin heavy chain) (UKHC) - Homo sapiens (Human)	200.0 (M:200.0)	2	No
KPYM_HUMAN	Pyruvate kinase isozymes M1/M2 (EC 2.7.1.40) (Pyruvate kinase muscle isozyme) (Pyruvate kinase 2/3) (Cytosolic thyroid hormone-binding protein) (CTHBP) (THBP1) - Homo sapiens (Human)	785.0 (M:785.0)	11	Yes	2, 4
LAMP1_HUMAN	Lysosome-associated membrane glycoprotein 1 OS=Homo sapiens GN=LAMP1 PE=1 SV=3	69.6 (M:69.6)	1	Yes
LG3BP_HUMAN	Galectin-3-binding protein precursor (Lectin galactoside-binding soluble 3-binding protein) (Mac-2-binding protein) (Mac-2 BP) (MAC2BP) (Tumor-associated antigen 90K) - Homo sapiens (Human)	243.1 (M:243.1)	3	Yes	1
LPPRC_HUMAN	Leucine-rich PPR motif-containing protein, mitochondrial precursor - Homo sapiens (Human)	424.9 (M:424.9)	4	Other
LRP1_HUMAN	Prolow-density lipoprotein receptor-related protein 1 OS=Homo sapiens GN=LRP1 PE=1 SV=2	220.7 (M:220.7)	1	No
LRP1B_HUMAN	Low-density lipoprotein receptor-related protein 1B precursor - Homo sapiens (Human)	98.8 (M:98.8)	1	No
MAOM_HUMAN	NAD-dependent malic enzyme, mitochondrial precursor (EC 1.1.1.38) (NAD-ME) (Malic enzyme 2) - Homo sapiens (Human)	50.6 (M:50.6)	1	No
MAP1A_HUMAN	Microtubule-associated protein 1A OS=Homo sapiens GN=MAP1A PE=1 SV=6	114.1 (M:114.1)	1	No
MAP1B_HUMAN	Microtubule-associated protein 1B OS=Homo sapiens GN=MAP1B PE=1 SV=2	4962.6 (M:4962.6)	64	No
MCCA_HUMAN	Methylcrotonoyl-CoA carboxylase subunit alpha, mitochondrial precursor (EC 6.4.1.4) (3-methylcrotonyl-CoA carboxylase 1) (MCCase subunit alpha) (3-methylcrotonyl-CoA:carbon dioxide ligase subunit alpha) (3-methylcrotonyl-CoA carboxylase biotin-containing subunit) - Homo sapiens (Human)	46.7 (M:46.7)	1	No
MCM2_HUMAN	DNA replication licensing factor MCM2 (Minichromosome maintenance protein 2 homolog) (Nuclear protein BM28) - Homo sapiens (Human)	80.1 (M:80.1)	1	No
MCM6_HUMAN	DNA replication licensing factor MCM6 (p105MCM) - Homo sapiens (Human)	82.2 (M:82.2)	1	No
MCM7_HUMAN	DNA replication licensing factor MCM7 - Homo sapiens (Human)	126.0 (M:126.0)	1	No
MDR1_HUMAN	Multidrug resistance protein 1 OS=Homo sapiens GN=ABCB1 PE=1 SV=3	56.2 (M:56.2)	1	No
ML12B_HUMAN	Myosin regulatory light chain 12B OS=Homo sapiens GN=MYL12B PE=1 SV=2	165.4 (M:165.4)	2	No
MMSA_HUMAN	Methylmalonate-semialdehyde dehydrogenase [acylating], mitochondrial precursor - Homo sapiens (Human)	78.2 (M:78.2)	1	Yes
MPCP_HUMAN	Phosphate carrier protein, mitochondrial precursor (PTP) (Solute carrier family 25 member 3) - Homo sapiens (Human)	59.3 (M:59.3)	1	No
MRP_HUMAN	MARCKS-related protein (MARCKS-like protein 1) (Macrophage myristoylated alanine-rich C kinase substrate) (Mac-MARCKS) (MacMARCKS) - Homo sapiens (Human)	61.4 (M:61.4)	1	No
MTMR5_HUMAN	Myotubularin-related protein 5 OS=Homo sapiens GN=SBF1 PE=1 SV=3	122.2 (M:122.2)	1	No
MTMRD_HUMAN	Myotubularin-related protein 13 (SET-binding factor 2) - Homo sapiens (Human)	42.4 (M:42.4)	1	No
MYH10_HUMAN	Myosin-10 OS=Homo sapiens GN=MYH10 PE=1 SV=3	728.4 (M:728.4)	10	Yes
NASP_HUMAN	Nuclear autoantigenic sperm protein (NASP) - Homo sapiens (Human)	117.0 (M:117.0)	1	No
NH2L1_HUMAN	NHP2-like protein 1 (High mobility group-like nuclear protein 2 homolog 1) (U4/U6.U5 tri-snRNP 15.5 kDa protein) (OTK27) (hSNU13) - Homo sapiens (Human)	72.2 (M:72.2)	1	No
NIF3L_HUMAN	NIF3-like protein 1 OS=Homo sapiens GN=NIF3L1 PE=1 SV=2	94.1 (M:94.1)	1	No
NNTM_HUMAN	NAD(P) transhydrogenase, mitochondrial precursor (EC 1.6.1.2) (Pyridine nucleotide transhydrogenase) (Nicotinamide nucleotide transhydrogenase) - Homo sapiens (Human)	145.1 (M:145.1)	2	No
NP1L1_HUMAN	Nucleosome assembly protein 1-like 1 - Homo sapiens (Human)	41.8 (M:41.8)	1	No
NP1L4_HUMAN	Nucleosome assembly protein 1-like 4 (Nucleosome assembly protein 2) (NAP2) - Homo sapiens (Human)	53.8 (M:53.8)	1	No
NPL4_HUMAN	Nuclear protein localization protein 4 homolog (Protein NPL4) - Homo sapiens (Human)	71.1 (M:71.1)	1	No
NPM_HUMAN	Nucleophosmin (NPM) (Nucleolar phosphoprotein B23) (Numatrin) (Nucleolar protein NO38) - Homo sapiens (Human)	119.7 (M:119.7)	1	Yes	1
NUCL_HUMAN	Nucleolin (Protein C23) - Homo sapiens (Human)	470.2 (M:470.2)	6	No
NWD1_HUMAN	NACHT and WD repeat domain-containing protein 1 OS=Homo sapiens GN=NWD1 PE=2 SV=3	81.6 (M:81.6)	1	No
ODO2_HUMAN	Dihydrolipoyllysine-residue succinyltransferase component of 2-oxoglutarate dehydrogenase complex, mitochondrial OS=Homo sapiens GN=DLST PE=1 SV=4	167.6 (M:167.6)	2	No
OR8J2_HUMAN	Olfactory receptor 8J2 OS=Homo sapiens GN=OR8J2 PE=3 SV=2	83.3 (M:83.3)	1	No
OXA1_YEAST	Inner membrane protein OXA1, mitochondrial precursor (Oxidase assembly protein 1) (Cytochrome oxidase biogenesis protein OXA1) - Saccharomyces cerevisiae (Baker's yeast)	42.2 (M:42.2)	1	No
P85B_HUMAN	Phosphatidylinositol 3-kinase regulatory subunit beta OS=Homo sapiens GN=PIK3R2 PE=1 SV=2	76.8 (M:76.8)	1	No
PA2G4_HUMAN	Proliferation-associated protein 2G4 - Homo sapiens (Human)	202.3 (M:202.3)	2	No
PAIRB_HUMAN	Plasminogen activator inhibitor 1 RNA-binding protein (PAI1 RNA-binding protein 1) (PAI-RBP1) (SERPINE1 mRNA-binding protein 1) - Homo sapiens (Human)	124.1 (M:124.1)	2	No
PCD16_HUMAN	Protocadherin-16 precursor (Dachsous-1) (Cadherin-19) (Fibroblast cadherin 1) - Homo sapiens (Human)	615.9 (M:615.9)	6	No
PD1L2_HUMAN	Programmed cell death 1 ligand 2 OS=Homo sapiens GN=PDCD1LG2 PE=1 SV=2	44.6 (M:44.6)	1	No
PDIA6_HUMAN	Protein disulfide-isomerase A6 precursor (EC 5.3.4.1) (Protein disulfide isomerase P5) (Thioredoxin domain-containing protein 7) - Homo sapiens (Human)	78.7 (M:78.7)	1	Yes
PECA1_HUMAN	Platelet endothelial cell adhesion molecule precursor (PECAM-1) (EndoCAM) (GPIIA') (CD31 antigen) - Homo sapiens (Human)	67.1 (M:67.1)	1	No
PGK1_HUMAN	Phosphoglycerate kinase 1 (EC 2.7.2.3) (Primer recognition protein 2) (PRP 2) - Homo sapiens (Human)	107.2 (M:107.2)	1	Yes	5
PHB_HUMAN	Prohibitin - Homo sapiens (Human)	48.7 (M:48.7)	1	Yes
PLCE1_HUMAN	1-phosphatidylinositol-4,5-bisphosphate phosphodiesterase epsilon 1 (EC 3.1.4.11) (Phospholipase C-epsilon-1) (PLC-epsilon-1) (Phosphoinositide-specific phospholipase C epsilon-1) (Pancreas-enriched phospholipase C) - Homo sapiens (Human)	148.4 (M:148.4)	1	Other
PLEC_HUMAN	Plectin OS=Homo sapiens GN=PLEC PE=1 SV=3	322.0 (M:322.0)	1	No
PPIA_HUMAN	Peptidyl-prolyl cis-trans isomerase A (EC 5.2.1.8) (PPIase A) (Rotamase A) (Cyclophilin A) (Cyclosporin A-binding protein) - Homo sapiens (Human)	75.5 (M:75.5)	1	Yes	1, 2
PRC2C_HUMAN	Protein PRRC2C OS=Homo sapiens GN=PRRC2C PE=1 SV=4	166.1 (M:166.1)	1	No
PRDX1_HUMAN	Peroxiredoxin-1 (EC 1.11.1.15) (Thioredoxin peroxidase 2) (Thioredoxin-dependent peroxide reductase 2) (Proliferation-associated gene protein) (PAG) (Natural killer cell-enhancing factor A) (NKEF-A) - Homo sapiens (Human)	155.5 (M:155.5)	2	Yes
PRDX2_HUMAN	Peroxiredoxin-2 (EC 1.11.1.15) (Thioredoxin peroxidase 1) (Thioredoxin-dependent peroxide reductase 1) (Thiol-specific antioxidant protein) (TSA) (PRP) (Natural killer cell-enhancing factor B) (NKEF-B) - Homo sapiens (Human)	332.6 (M:332.6)	4	Other
PRDX3_HUMAN	Thioredoxin-dependent peroxide reductase, mitochondrial precursor (EC 1.11.1.15) (Peroxiredoxin-3) (PRX III) (Antioxidant protein 1) (AOP-1) (Protein MER5 homolog) (HBC189) - Homo sapiens (Human)	269.2 (M:269.2)	3	No
PRDX4_HUMAN	Peroxiredoxin-4 (EC 1.11.1.15) (Prx-IV) (Thioredoxin peroxidase AO372) (Thioredoxin-dependent peroxide reductase A0372) (Antioxidant enzyme AOE372) (AOE37-2) - Homo sapiens (Human)	76.5 (M:76.5)	1	No
PRKDC_HUMAN	DNA-dependent protein kinase catalytic subunit - Homo sapiens (Human)	3361.2 (M:3361.2)	39	No
PRS7_HUMAN	26S protease regulatory subunit 7 (Proteasome 26S subunit ATPase 2) (Protein MSS1) - Homo sapiens (Human)	127.5 (M:127.5)	1	No
PRS8_HUMAN	26S protease regulatory subunit 8 (Proteasome 26S subunit ATPase 5) (Proteasome subunit p45) (p45/SUG) (Thyroid hormone receptor-interacting protein 1) (TRIP1) - Homo sapiens (Human)	241.3 (M:241.3)	3	No
PRUN2_HUMAN	Protein prune homolog 2 OS=Homo sapiens GN=PRUNE2 PE=1 SV=3	92.9 (M:92.9)	1	No
PSA1_HUMAN	Proteasome subunit alpha type 1 (EC 3.4.25.1) (Proteasome component C2) (Macropain subunit C2) (Multicatalytic endopeptidase complex subunit C2) (Proteasome nu chain) (30 kDa prosomal protein) (PROS-30) - Homo sapiens (Human)	615.2 (M:615.2)	7	No
PSA2_HUMAN	Proteasome subunit alpha type 2 (EC 3.4.25.1) (Proteasome component C3) (Macropain subunit C3) (Multicatalytic endopeptidase complex subunit C3) - Homo sapiens (Human)	968.5 (M:968.5)	13	No
PSA3_HUMAN	Proteasome subunit alpha type 3 (EC 3.4.25.1) (Proteasome component C8) (Macropain subunit C8) (Multicatalytic endopeptidase complex subunit C8) - Homo sapiens (Human)	623.3 (M:623.3)	7	No
PSA4_HUMAN	Proteasome subunit alpha type 4 (EC 3.4.25.1) (Proteasome component C9) (Macropain subunit C9) (Multicatalytic endopeptidase complex subunit C9) (Proteasome subunit L) - Homo sapiens (Human)	654.1 (M:654.1)	9	No
PSA5_HUMAN	Proteasome subunit alpha type 5 (EC 3.4.25.1) (Proteasome zeta chain) (Macropain zeta chain) (Multicatalytic endopeptidase complex zeta chain) - Homo sapiens (Human)	767.8 (M:767.8)	11	No
PSA6_HUMAN	Proteasome subunit alpha type 6 (EC 3.4.25.1) (Proteasome iota chain) (Macropain iota chain) (Multicatalytic endopeptidase complex iota chain) (27 kDa prosomal protein) (PROS-27) (p27K) - Homo sapiens (Human)	617.9 (M:617.9)	8	No
PSA7_HUMAN	Proteasome subunit alpha type 7 (EC 3.4.25.1) (Proteasome subunit RC6-1) (Proteasome subunit XAPC7) - Homo sapiens (Human)	682.9 (M:682.9)	7	No
PSB1_HUMAN	Proteasome subunit beta type 1 precursor (EC 3.4.25.1) (Proteasome component C5) (Macropain subunit C5) (Multicatalytic endopeptidase complex subunit C5) (Proteasome gamma chain) - Homo sapiens (Human)	711.6 (M:711.6)	9	No
PSB2_HUMAN	Proteasome subunit beta type 2 (EC 3.4.25.1) (Proteasome component C7-I) (Macropain subunit C7-I) (Multicatalytic endopeptidase complex subunit C7-I) - Homo sapiens (Human)	609.9 (M:609.9)	6	No
PSB3_HUMAN	Proteasome subunit beta type 3 (EC 3.4.25.1) (Proteasome theta chain) (Proteasome chain 13) (Proteasome component C10-II) - Homo sapiens (Human)	471.5 (M:471.5)	6	Yes	1
PSB4_HUMAN	Proteasome subunit beta type 4 precursor (EC 3.4.25.1) (Proteasome beta chain) (Macropain beta chain) (Multicatalytic endopeptidase complex beta chain) (Proteasome chain 3) (HSN3) (HsBPROS26) - Homo sapiens (Human)	748.1 (M:748.1)	10	No
PSB5_HUMAN	Proteasome subunit beta type-5 OS=Homo sapiens GN=PSMB5 PE=1 SV=3	1041.2 (M:1041.2)	13	No
PSB6_HUMAN	Proteasome subunit beta type 6 precursor (EC 3.4.25.1) (Proteasome delta chain) (Macropain delta chain) (Multicatalytic endopeptidase complex delta chain) (Proteasome subunit Y) - Homo sapiens (Human)	323.2 (M:323.2)	5	No
PSB7_HUMAN	Proteasome subunit beta type 7 precursor (EC 3.4.25.1) (Proteasome subunit Z) (Macropain chain Z) (Multicatalytic endopeptidase complex chain Z) - Homo sapiens (Human)	388.7 (M:388.7)	4	No
PSD11_HUMAN	26S proteasome non-ATPase regulatory subunit 11 (26S proteasome regulatory subunit S9) (26S proteasome regulatory subunit p44.5) - Homo sapiens (Human)	262.4 (M:262.4)	3	No
PSD13_HUMAN	26S proteasome non-ATPase regulatory subunit 13 OS=Homo sapiens GN=PSMD13 PE=1 SV=2	135.8 (M:135.8)	2	No
PSDE_HUMAN	26S proteasome non-ATPase regulatory subunit 14 (26S proteasome regulatory subunit rpn11) (26S proteasome-associated PAD1 homolog 1) - Homo sapiens (Human)	81.9 (M:81.9)	1	No
PSMD1_HUMAN	26S proteasome non-ATPase regulatory subunit 1 - Homo sapiens (Human)	264.0 (M:264.0)	4	No
PSMD2_HUMAN	26S proteasome non-ATPase regulatory subunit 2 (26S proteasome regulatory subunit RPN1) (26S proteasome regulatory subunit S2) (26S proteasome subunit p97) (Tumor necrosis factor type 1 receptor-associated protein 2) (55.11 protein) - Homo sapiens (Human)	384.7 (M:384.7)	5	No
PSMD3_HUMAN	26S proteasome non-ATPase regulatory subunit 3 (26S proteasome regulatory subunit S3) (Proteasome subunit p58) - Homo sapiens (Human)	87.8 (M:87.8)	1	No
PSME1_HUMAN	Proteasome activator complex subunit 1 - Homo sapiens (Human)	248.4 (M:248.4)	3	No
PSME2_HUMAN	Proteasome activator complex subunit 2 OS=Homo sapiens GN=PSME2 PE=1 SV=4	190.1 (M:190.1)	2	No
PSME3_HUMAN	Proteasome activator complex subunit 3 (Proteasome activator 28-gamma subunit) (PA28gamma) (PA28g) (Activator of multicatalytic protease subunit 3) (11S regulator complex subunit gamma) (REG-gamma) (Ki nuclear autoantigen) - Homo sapiens (Human)	58.7 (M:58.7)	1	No
PTBP1_HUMAN	Polypyrimidine tract-binding protein 1 (PTB) (Heterogeneous nuclear ribonucleoprotein I) (hnRNP I) (57 kDa RNA-binding protein PPTB-1) - Homo sapiens (Human)	53.3 (M:53.3)	1	Yes	1
PUR6_HUMAN	Multifunctional protein ADE2 [Includes: Phosphoribosylaminoimidazole-succinocarboxamide synthase (EC 6.3.2.6) (SAICAR synthetase); Phosphoribosylaminoimidazole carboxylase (EC 4.1.1.21) (AIR carboxylase) (AIRC)] - Homo sapiens (Human)	80.9 (M:80.9)	1	No
PURA_HUMAN	Transcriptional activator protein Pur-alpha (Purine-rich single-stranded DNA-binding protein alpha) - Homo sapiens (Human)	43.0 (M:43.0)	1	No
PZP_HUMAN	Pregnancy zone protein OS=Homo sapiens GN=PZP PE=1 SV=4	213.1 (M:213.1)	1	No
RAB7A_HUMAN	Ras-related protein Rab-7a OS=Homo sapiens GN=RAB7A PE=1 SV=1	108.5 (M:108.5)	1	Yes
RABP2_HUMAN	Cellular retinoic acid-binding protein 2 (Cellular retinoic acid-binding protein II) (CRABP-II) (Retinoic acid-binding protein II, cellular) - Homo sapiens (Human)	151.8 (M:151.8)	1	No
RALY_HUMAN	RNA-binding protein Raly (hnRNP associated with lethal yellow homolog) (Autoantigen p542) - Homo sapiens (Human)	174.6 (M:174.6)	2	No
RAP1B_HUMAN	Ras-related protein Rap-1b precursor (GTP-binding protein smg p21B) - Homo sapiens (Human)	42.2 (M:42.2)	1	Yes
RB11A_HUMAN	Ras-related protein Rab-11A (Rab-11) (YL8) - Homo sapiens (Human)	76.1 (M:76.1)	1	Yes
RBP2_HUMAN	E3 SUMO-protein ligase RanBP2 (Ran-binding protein 2) (Nuclear pore complex protein Nup358) (Nucleoporin Nup358) (358 kDa nucleoporin) (p270) - Homo sapiens (Human)	104.9 (M:104.9)	1	No
REF_HEVBR	Rubber elongation factor protein (REF) (Allergen Hev b 1) - Hevea brasiliensis (Para rubber tree)	44.8 (M:44.8)	1	No
RL10_HUMAN	60S ribosomal protein L10 OS=Homo sapiens GN=RPL10 PE=1 SV=4	177.3 (M:177.3)	2	No
RL10A_HUMAN	60S ribosomal protein L10a (CSA-19) - Homo sapiens (Human)	336.8 (M:336.8)	4	No
RL11_HUMAN	60S ribosomal protein L11 (CLL-associated antigen KW-12) - Homo sapiens (Human)	198.5 (M:198.5)	3	Yes
RL12_HUMAN	60S ribosomal protein L12 - Homo sapiens (Human)	403.1 (M:403.1)	5	No
RL13_HUMAN	60S ribosomal protein L13 (Breast basic conserved protein 1) - Homo sapiens (Human)	255.5 (M:255.5)	4	No
RL13A_HUMAN	60S ribosomal protein L13a - Homo sapiens (Human)	187.9 (M:187.9)	2	No
RL14_HUMAN	60S ribosomal protein L14 OS=Homo sapiens GN=RPL14 PE=1 SV=4	277.7 (M:277.7)	3	No
RL15_HUMAN	60S ribosomal protein L15 - Homo sapiens (Human)	177.9 (M:177.9)	1	No
RL17_HUMAN	60S ribosomal protein L17 (L23) - Homo sapiens (Human)	142.6 (M:142.6)	1	No
RL18_HUMAN	60S ribosomal protein L18 - Homo sapiens (Human)	394.0 (M:394.0)	5	Yes	2
RL18A_HUMAN	60S ribosomal protein L18a - Homo sapiens (Human)	133.3 (M:133.3)	1	No
RL19_HUMAN	60S ribosomal protein L19 - Homo sapiens (Human)	191.5 (M:191.5)	2	No
RL21_HUMAN	60S ribosomal protein L21 - Homo sapiens (Human)	183.0 (M:183.0)	3	No
RL22_HUMAN	60S ribosomal protein L22 (Epstein-Barr virus small RNA-associated protein) (EBER-associated protein) (EAP) (Heparin-binding protein HBp15) - Homo sapiens (Human)	292.0 (M:292.0)	4	No
RL23_HUMAN	60S ribosomal protein L23 (Ribosomal protein L17) - Homo sapiens (Human)	386.7 (M:386.7)	5	No
RL23A_HUMAN	60S ribosomal protein L23a - Homo sapiens (Human)	189.1 (M:189.1)	2	No
RL24_HUMAN	60S ribosomal protein L24 (Ribosomal protein L30) - Homo sapiens (Human)	162.9 (M:162.9)	2	No
RL26L_HUMAN	60S ribosomal protein L26-like 1 - Homo sapiens (Human)	93.4 (M:93.4)	1	No
RL27_HUMAN	60S ribosomal protein L27 - Homo sapiens (Human)	200.9 (M:200.9)	3	No
RL27A_HUMAN	60S ribosomal protein L27a - Homo sapiens (Human)	237.4 (M:237.4)	3	No
RL28_HUMAN	60S ribosomal protein L28 - Homo sapiens (Human)	224.6 (M:224.6)	5	No
RL29_HUMAN	60S ribosomal protein L29 (Cell surface heparin-binding protein HIP) - Homo sapiens (Human)	99.3 (M:99.3)	1	No
RL3_HUMAN	60S ribosomal protein L3 (HIV-1 TAR RNA-binding protein B) (TARBP-B) - Homo sapiens (Human)	302.1 (M:302.1)	5	No
RL30_HUMAN	60S ribosomal protein L30 - Homo sapiens (Human)	327.2 (M:327.2)	3	No
RL31_HUMAN	60S ribosomal protein L31 - Homo sapiens (Human)	216.3 (M:216.3)	2	No
RL32_HUMAN	60S ribosomal protein L32 - Homo sapiens (Human)	166.6 (M:166.6)	2	No
RL35_HUMAN	60S ribosomal protein L35 - Homo sapiens (Human)	104.7 (M:104.7)	2	No
RL36_HUMAN	60S ribosomal protein L36 - Homo sapiens (Human)	85.7 (M:85.7)	1	No
RL4_HUMAN	60S ribosomal protein L4 - Homo sapiens (Human)	467.1 (M:467.1)	5	No
RL6_HUMAN	60S ribosomal protein L6 (TAX-responsive enhancer element-binding protein 107) (TAXREB107) (Neoplasm-related protein C140) - Homo sapiens (Human)	260.3 (M:260.3)	2	Yes
RL7_HUMAN	60S ribosomal protein L7 - Homo sapiens (Human)	317.4 (M:317.4)	2	Yes
RL7A_HUMAN	60S ribosomal protein L7a (Surfeit locus protein 3) (PLA-X polypeptide) - Homo sapiens (Human)	427.7 (M:427.7)	6	No
RL8_HUMAN	60S ribosomal protein L8 - Homo sapiens (Human)	191.1 (M:191.1)	2	No
RL9_HUMAN	60S ribosomal protein L9 - Homo sapiens (Human)	239.7 (M:239.7)	4	No
RLA0_HUMAN	60S acidic ribosomal protein P0 (L10E) - Homo sapiens (Human)	529.6 (M:529.6)	7	Yes	15
RLA1_HUMAN	60S acidic ribosomal protein P1 - Homo sapiens (Human)	45.6 (M:45.6)	1	No
RLA2_HUMAN	60S acidic ribosomal protein P2 (Renal carcinoma antigen NY-REN-44) - Homo sapiens (Human)	298.8 (M:298.8)	4	Yes
RM23_HUMAN	Mitochondrial 39S ribosomal protein L23 (L23mt) (MRP-L23) (L23 mitochondrial-related protein) (Ribosomal protein L23-like) - Homo sapiens (Human)	40.1 (M:40.1)	1	No
RM43_HUMAN	39S ribosomal protein L43, mitochondrial precursor (L43mt) (MRP-L43) (Mitochondrial ribosomal protein bMRP36a) - Homo sapiens (Human)	81.8 (M:81.8)	1	No
RM49_HUMAN	Mitochondrial 39S ribosomal protein L49 (L49mt) (MRP-L49) (Protein NOF1) (Neighbor of FAU) (NOF) - Homo sapiens (Human)	115.2 (M:115.2)	1	No
RO60_HUMAN	60 kDa SS-A/Ro ribonucleoprotein (60 kDa Ro protein) (60 kDa ribonucleoprotein Ro) (RoRNP) (Ro 60 kDa autoantigen) (TROVE domain family member 2) (Sjoegren syndrome type A antigen) (SS-A) (Sjoegren syndrome antigen A2) - Homo sapiens (Human)	123.8 (M:123.8)	1	No
ROA1_HUMAN	Heterogeneous nuclear ribonucleoprotein A1 OS=Homo sapiens GN=HNRNPA1 PE=1 SV=5	178.7 (M:178.7)	1	No
ROA2_HUMAN	Heterogeneous nuclear ribonucleoproteins A2/B1 (hnRNP A2 / hnRNP B1) - Homo sapiens (Human)	126.9 (M:126.9)	1	No
RS10_HUMAN	40S ribosomal protein S10 - Homo sapiens (Human)	181.4 (M:181.4)	2	No
RS11_HUMAN	40S ribosomal protein S11 - Homo sapiens (Human)	132.3 (M:132.3)	2	No
RS12_HUMAN	40S ribosomal protein S12 OS=Homo sapiens GN=RPS12 PE=1 SV=3	381.0 (M:381.0)	5	No
RS13_HUMAN	40S ribosomal protein S13 - Homo sapiens (Human)	314.7 (M:314.7)	4	No
RS14_HUMAN	40S ribosomal protein S14 - Homo sapiens (Human)	430.5 (M:430.5)	5	No
RS15_HUMAN	40S ribosomal protein S15 (RIG protein) - Homo sapiens (Human)	261.3 (M:261.3)	1	No
RS15A_HUMAN	40S ribosomal protein S15a - Homo sapiens (Human)	290.8 (M:290.8)	3	No
RS16_HUMAN	40S ribosomal protein S16 - Homo sapiens (Human)	529.8 (M:529.8)	5	No
RS17_HUMAN	40S ribosomal protein S17 - Homo sapiens (Human)	246.8 (M:246.8)	4	No
RS18_HUMAN	40S ribosomal protein S18 (Ke-3) (Ke3) - Homo sapiens (Human)	650.1 (M:650.1)	10	Yes	2
RS19_HUMAN	40S ribosomal protein S19 - Homo sapiens (Human)	322.8 (M:322.8)	4	No
RS2_HUMAN	40S ribosomal protein S2 (S4) (LLRep3 protein) - Homo sapiens (Human)	229.0 (M:229.0)	4	No
RS20_HUMAN	40S ribosomal protein S20 - Homo sapiens (Human)	185.6 (M:185.6)	3	No
RS23_HUMAN	40S ribosomal protein S23 - Homo sapiens (Human)	116.8 (M:116.8)	1	No
RS24_HUMAN	40S ribosomal protein S24 - Homo sapiens (Human)	232.0 (M:232.0)	3	No
RS25_HUMAN	40S ribosomal protein S25 - Homo sapiens (Human)	238.1 (M:238.1)	4	No
RS26_HUMAN	40S ribosomal protein S26 - Homo sapiens (Human)	149.3 (M:149.3)	2	No
RS3_HUMAN	40S ribosomal protein S3 - Homo sapiens (Human)	522.3 (M:522.3)	9	Yes
RS3A_HUMAN	40S ribosomal protein S3a - Homo sapiens (Human)	426.2 (M:426.2)	2	No
RS4X_HUMAN	40S ribosomal protein S4, X isoform (Single copy abundant mRNA protein) (SCR10) - Homo sapiens (Human)	407.0 (M:407.0)	3	Yes
RS5_HUMAN	40S ribosomal protein S5 - Homo sapiens (Human)	318.1 (M:318.1)	5	No
RS6_HUMAN	40S ribosomal protein S6 (Phosphoprotein NP33) - Homo sapiens (Human)	412.1 (M:412.1)	4	Yes
RS7_HUMAN	40S ribosomal protein S7 - Homo sapiens (Human)	134.7 (M:134.7)	1	No
RS8_HUMAN	40S ribosomal protein S8 - Homo sapiens (Human)	306.2 (M:306.2)	5	No
RS9_HUMAN	40S ribosomal protein S9 - Homo sapiens (Human)	266.8 (M:266.8)	4	No
RSSA_HUMAN	40S ribosomal protein SA (p40) (34/67 kDa laminin receptor) (Colon carcinoma laminin-binding protein) (NEM/1CHD4) (Multidrug resistance-associated protein MGr1-Ag) - Homo sapiens (Human)	600.4 (M:600.4)	7	Yes
RUVB1_HUMAN	RuvB-like 1 (EC 3.6.1.-) (49 kDa TATA box-binding protein-interacting protein) (49 kDa TBP-interacting protein) (TIP49a) (Pontin 52) (Nuclear matrix protein 238) (NMP 238) (54 kDa erythrocyte cytosolic protein) (ECP-54) (TIP60-associated protein 54-alpha) (TAP54-alpha) - Homo sapiens (Human)	101.2 (M:101.2)	1	No
RUVB2_HUMAN	RuvB-like 2 (EC 3.6.1.-) (48 kDa TATA box-binding protein-interacting protein) (48 kDa TBP-interacting protein) (TIP49b) (Repressing pontin 52) (Reptin 52) (51 kDa erythrocyte cytosolic protein) (ECP-51) (TIP60-associated protein 54-beta) (TAP54-beta) - Homo sapiens (Human)	378.8 (M:378.8)	4	No
SCAM3_HUMAN	Secretory carrier-associated membrane protein 3 OS=Homo sapiens GN=SCAMP3 PE=1 SV=3	49.7 (M:49.7)	1	No
SEP11_HUMAN	Septin-11 - Homo sapiens (Human)	131.4 (M:131.4)	1	No
SEPT2_HUMAN	Septin-2 (Protein NEDD5) - Homo sapiens (Human)	455.9 (M:455.9)	5	No
SEPT7_HUMAN	Septin-7 (CDC10 protein homolog) - Homo sapiens (Human)	136.8 (M:136.8)	1	No
SEPT9_HUMAN	Septin-9 (MLL septin-like fusion protein) (MLL septin-like fusion protein MSF-A) (Ovarian/Breast septin) (Ov/Br septin) (Septin D1) - Homo sapiens (Human)	85.2 (M:85.2)	1	No
SERA_HUMAN	D-3-phosphoglycerate dehydrogenase (EC 1.1.1.95) (3-PGDH) - Homo sapiens (Human)	106.9 (M:106.9)	2	No
SF3B3_HUMAN	Splicing factor 3B subunit 3 (Spliceosome-associated protein 130) (SAP 130) (SF3b130) (Pre-mRNA-splicing factor SF3b 130 kDa subunit) (STAF130) - Homo sapiens (Human)	307.8 (M:307.8)	3	No
SMC2_HUMAN	Structural maintenance of chromosomes protein 2 OS=Homo sapiens GN=SMC2 PE=1 SV=2	72.8 (M:72.8)	1	No
SMD1_HUMAN	Small nuclear ribonucleoprotein Sm D1 (snRNP core protein D1) (Sm-D1) (Sm-D autoantigen) - Homo sapiens (Human)	120.6 (M:120.6)	2	Yes	1
SMD3_HUMAN	Small nuclear ribonucleoprotein Sm D3 (snRNP core protein D3) (Sm-D3) - Homo sapiens (Human)	77.6 (M:77.6)	1	No
SND1_HUMAN	Staphylococcal nuclease domain-containing protein 1 (p100 co-activator) (100 kDa coactivator) (EBNA2 coactivator p100) - Homo sapiens (Human)	141.8 (M:141.8)	1	Yes
SPT19_HUMAN	Spermatogenesis-associated protein 19, mitochondrial precursor (Spermatogenic cell-specific gene 1 protein) (Spergen-1) - Homo sapiens (Human)	40.2 (M:40.2)	1	No
SPTB2_HUMAN	Spectrin beta chain, brain 1 (Spectrin, non-erythroid beta chain 1) (Beta-II spectrin) (Fodrin beta chain) - Homo sapiens (Human)	239.4 (M:239.4)	1	No
SRSF3_HUMAN	Serine/arginine-rich splicing factor 3 OS=Homo sapiens GN=SRSF3 PE=1 SV=1	146.8 (M:146.8)	2	No
SSBP_HUMAN	Single-stranded DNA-binding protein, mitochondrial OS=Homo sapiens GN=SSBP1 PE=1 SV=1	96.5 (M:96.5)	1	No
STAR9_HUMAN	StAR-related lipid transfer protein 9 OS=Homo sapiens GN=STARD9 PE=1 SV=3	151.9 (M:151.9)	1	No
SYDC_HUMAN	Aspartyl-tRNA synthetase, cytoplasmic (EC 6.1.1.12) (Aspartate--tRNA ligase) (AspRS) (Cell proliferation-inducing gene 40 protein) - Homo sapiens (Human)	71.7 (M:71.7)	1	Other
SYG_HUMAN	Glycine--tRNA ligase OS=Homo sapiens GN=GARS PE=1 SV=3	104.7 (M:104.7)	1	Other
SYHC_HUMAN	Histidyl-tRNA synthetase, cytoplasmic (EC 6.1.1.21) (Histidine--tRNA ligase) (HisRS) - Homo sapiens (Human)	72.9 (M:72.9)	1	Other
SYIM_HUMAN	Isoleucyl-tRNA synthetase, mitochondrial precursor (EC 6.1.1.5) (Isoleucine--tRNA ligase) (IleRS) - Homo sapiens (Human)	50.9 (M:50.9)	1	Other
SYNE2_HUMAN	Nesprin-2 - Homo sapiens (Human)	396.7 (M:396.7)	1	No
SZT2_HUMAN	Protein SZT2 OS=Homo sapiens GN=SZT2 PE=2 SV=3	101.7 (M:101.7)	1	No
TAF6L_HUMAN	TAF6-like RNA polymerase II p300/CBP-associated factor-associated factor 65 kDa subunit 6L (PCAF-associated factor 65 alpha) (PAF65-alpha) - Homo sapiens (Human)	73.9 (M:73.9)	1	No
TAF9_HUMAN	Transcription initiation factor TFIID subunit 9 (Transcription initiation factor TFIID 31 kDa subunit) (TAFII-31) (TAFII-32) (TAFII32) (STAF31/32) - Homo sapiens (Human)	47.9 (M:47.9)	1	No
TAGL2_HUMAN	Transgelin-2 (SM22-alpha homolog) - Homo sapiens (Human)	98.2 (M:98.2)	1	No
TBA1A_HUMAN	Tubulin alpha-1A chain OS=Homo sapiens GN=TUBA1A PE=1 SV=1	1093.2 (M:1093.2)	13	Yes	5
TBA1B_HUMAN	Tubulin alpha-1B chain OS=Homo sapiens GN=TUBA1B PE=1 SV=1	1043.3 (M:1043.3)	1	No
TBB2B_HUMAN	Tubulin beta-2B chain - Homo sapiens (Human)	1005.4 (M:1005.4)	2	No
TBB3_HUMAN	Tubulin beta-3 chain (Tubulin beta-III) (Tubulin beta-4) - Homo sapiens (Human)	1059.3 (M:1059.3)	2	Yes
TBB4B_HUMAN	Tubulin beta-4B chain OS=Homo sapiens GN=TUBB4B PE=1 SV=1	1156.4 (M:1156.4)	4	No
TBB5_HUMAN	Tubulin beta chain (Tubulin beta-5 chain) - Homo sapiens (Human)	1164.6 (M:1164.6)	16	Yes
TCPA_HUMAN	T-complex protein 1 subunit alpha (TCP-1-alpha) (CCT-alpha) - Homo sapiens (Human)	410.6 (M:410.6)	3	Yes
TCPB_HUMAN	T-complex protein 1 subunit beta (TCP-1-beta) (CCT-beta) - Homo sapiens (Human)	859.4 (M:859.4)	9	Yes
TCPD_HUMAN	T-complex protein 1 subunit delta (TCP-1-delta) (CCT-delta) (Stimulator of TAR RNA-binding) - Homo sapiens (Human)	540.5 (M:540.5)	7	Yes
TCPE_HUMAN	T-complex protein 1 subunit epsilon (TCP-1-epsilon) (CCT-epsilon) - Homo sapiens (Human)	154.1 (M:154.1)	1	Yes
TCPG_HUMAN	T-complex protein 1 subunit gamma (TCP-1-gamma) (CCT-gamma) (hTRiC5) - Homo sapiens (Human)	552.2 (M:552.2)	6	Yes
TCPH_HUMAN	T-complex protein 1 subunit eta (TCP-1-eta) (CCT-eta) (HIV-1 Nef-interacting protein) - Homo sapiens (Human)	373.3 (M:373.3)	4	No
TCPQ_HUMAN	T-complex protein 1 subunit theta (TCP-1-theta) (CCT-theta) (Renal carcinoma antigen NY-REN-15) - Homo sapiens (Human)	699.1 (M:699.1)	7	Yes	2
TCPZ_HUMAN	T-complex protein 1 subunit zeta (TCP-1-zeta) (CCT-zeta) (CCT-zeta-1) (Tcp20) (HTR3) (Acute morphine dependence-related protein 2) - Homo sapiens (Human)	396.3 (M:396.3)	5	Yes	2
TECR_HUMAN	Trans-2,3-enoyl-CoA reductase OS=Homo sapiens GN=TECR PE=1 SV=1	58.4 (M:58.4)	1	No
TERA_HUMAN	Transitional endoplasmic reticulum ATPase (TER ATPase) (15S Mg(2+)-ATPase p97 subunit) (Valosin-containing protein) (VCP) - Homo sapiens (Human)	2957.4 (M:2957.4)	36	Yes
THB_HUMAN	Thyroid hormone receptor beta OS=Homo sapiens GN=THRB PE=1 SV=2	57.0 (M:57.0)	1	No
TM198_HUMAN	Transmembrane protein 198 OS=Homo sapiens GN=TMEM198 PE=2 SV=1	40.4 (M:40.4)	1	No
TPIS_HUMAN	Triosephosphate isomerase OS=Homo sapiens GN=TPI1 PE=1 SV=3	259.2 (M:259.2)	4	Yes	1, 5
TPM4_HUMAN	Tropomyosin alpha-4 chain (Tropomyosin-4) (TM30p1) - Homo sapiens (Human)	69.2 (M:69.2)	1	No
TPP2_HUMAN	Tripeptidyl-peptidase 2 (EC 3.4.14.10) (Tripeptidyl-peptidase II) (TPP-II) (Tripeptidyl aminopeptidase) - Homo sapiens (Human)	383.0 (M:383.0)	4	Other
TPR_HUMAN	Nucleoprotein TPR OS=Homo sapiens GN=TPR PE=1 SV=3	396.6 (M:396.6)	2	No
TPX2_HUMAN	Targeting protein for Xklp2 (Restricted expression proliferation-associated protein 100) (p100) (Differentially expressed in cancerous and noncancerous lung cells 2) (DIL-2) (Protein FLS353) (Hepatocellular carcinoma-associated antigen 519) - Homo sapiens (Human)	68.1 (M:68.1)	1	No
TRI56_HUMAN	Tripartite motif-containing protein 56 (RING finger protein 109) - Homo sapiens (Human)	41.2 (M:41.2)	1	No
TRPM7_HUMAN	Transient receptor potential cation channel subfamily M member 7 (EC 2.7.11.1) (Long transient receptor potential channel 7) (LTrpC7) (Channel-kinase 1) - Homo sapiens (Human)	41.5 (M:41.5)	1	No
TRRAP_HUMAN	Transformation/transcription domain-associated protein - Homo sapiens (Human)	174.2 (M:174.2)	2	No
TRY1_HUMAN	Trypsin-1 precursor (EC 3.4.21.4) (Trypsin I) (Cationic trypsinogen) (Serine protease 1) - Homo sapiens (Human)	83.7 (M:83.7)	1	No
TRYP_PIG	Trypsin precursor - Sus scrofa (Pig)	180.4 (M:180.4)	3	No
TSN_HUMAN	Translin - Homo sapiens (Human)	98.8 (M:98.8)	2	No
UBR5_HUMAN	E3 ubiquitin-protein ligase UBR5 OS=Homo sapiens GN=UBR5 PE=1 SV=2	130.1 (M:130.1)	1	No
UGPA_HUMAN	UTP--glucose-1-phosphate uridylyltransferase OS=Homo sapiens GN=UGP2 PE=1 SV=5	173.0 (M:173.0)	3	No
VATB2_HUMAN	Vacuolar ATP synthase subunit B, brain isoform (EC 3.6.3.14) (V-ATPase B2 subunit) (Vacuolar proton pump B isoform 2) (Endomembrane proton pump 58 kDa subunit) (HO57) - Homo sapiens (Human)	155.6 (M:155.6)	2	Other
VATE1_HUMAN	V-type proton ATPase subunit E 1 OS=Homo sapiens GN=ATP6V1E1 PE=1 SV=1	82.3 (M:82.3)	1	No
VGF_HUMAN	Neurosecretory protein VGF OS=Homo sapiens GN=VGF PE=1 SV=2	235.1 (M:235.1)	3	No
VTI1A_HUMAN	Vesicle transport through interaction with t-SNAREs homolog 1A OS=Homo sapiens GN=VTI1A PE=1 SV=2	78.1 (M:78.1)	1	Yes	6
XPOT_HUMAN	Exportin-T (tRNA exportin) (Exportin(tRNA)) - Homo sapiens (Human)	66.7 (M:66.7)	1	No
Y5087_PSEA7	UPF0307 protein PSPA7_5087 OS=Pseudomonas aeruginosa (strain PA7) GN=PSPA7_5087 PE=3 SV=1	40.6 (M:40.6)	1	No
YBOX1_HUMAN	Nuclease sensitive element-binding protein 1 (Y-box-binding protein 1) (Y-box transcription factor) (YB-1) (CCAAT-binding transcription factor I subunit A) (CBF-A) (Enhancer factor I subunit A) (EFI-A) (DNA-binding protein B) (DBPB) - Homo sapiens (Human)	123.4 (M:123.4)	2	No
ZPBP1_HUMAN	Zona pellucida-binding protein 1 precursor (Sp38) - Homo sapiens (Human)	67.3 (M:67.3)	1	No
ZSC12_HUMAN	Zinc finger and SCAN domain-containing protein 12 OS=Homo sapiens GN=ZSCAN12 PE=2 SV=1	99.9 (M:99.9)	1	No
Identified proteins were compared to the exosome compositions reported for the following sources:
	1.- Urine.
	Pisitkun T, Shen R-F, Knepper MA ( 2004) Identification and proteomic profiling of exosomes in human urine.
	Proceedings of the National Academy of Sciences 101:13368-13373.
	2.- Dentritic Cells.
	Segura E, Nicco C, Lombard B, Veron P, Raposo G, Batteux F, Amigorena S, et al. (2005) ICAM-1 on
	exosomes from mature dendritic cells is critical for efficient naive T-cell priming. Blood 106:216-223.
	3.- Dentritic Cells.
	Thery C, Regnault A, Garin J, Wolfers J, Zitvogel L, Ricciardi-Castagnoli P, Raposo G, et al. (1999) Molecular
	characterization of dendritic cell-derived exosomes. Selective accumulation of the heat shock protein hsc73. J
	Cell Biol 147:599-610.
	4.- Intestinal Epithelial cells.
	Van Niel G, Mallegol J, Bevilacqua C, Candalh C, Brugiere S, Tomaskovic-Crook E, Heath JK, et al. (2003)
	Intestinal epithelial exosomes carry MHC class II/peptides able to inform the immune system in mice. Gut
	52:1690-1697.
	5.- Schwann-immortalized cells (Mov Cells).
	Fevrier B, Vilette D, Archer F, Loew D, Faigle W, Vidal M, Laude H, et al. (2004) Cells release prions in
	association with exosomes. Proc Natl Acad Sci U S A 101:9683-9688.
	6.- Microglial cell line N9
	Potolicchio I, Carven GJ, Xu X, Stipp C, Riese RJ, Stern LJ, Santambrogio L (2005) Proteomic analysis of
	microglia-derived exosomes: metabolic role of the aminopeptidase CD13 in neuropeptide catabolism. J
	Immunol 175:2237-2243.
	7.- Human B-Cells.
	Wubbolts R, Leckie RS, Veenhuizen PT, Schwarzmann G, Mobius W, Hoernschemeyer J, Slot JW, et al.
	(2003) Proteomic and biochemical analyses of human B cell-derived exosomes. Potential implications for their
	function and multivesicular body formation. J Biol Chem 278:10963-10972.
	8.- Mast Cells.
	Skokos D, Le Panse S, Villa I, Rousselle JC, Peronet R, David B, Namane A, et al. (2001) Mast cell-dependent
	B and T lymphocyte activation is mediated by the secretion of immunologically active exosomes. J Immunol
	166:868-876.
	9.- Mast Cell line MC/9.
	Valadi H, Ekstrom K, Bossios A, Sjostrand M, Lee JJ, Lotvall JO (2007) Exosome-mediated transfer of
	mRNAs and microRNAs is a novel mechanism of genetic exchange between cells. Nat Cell Biol 9:654-659.
	10.- Pleural fluid.
	Bard MP, Hegmans JP, Hemmes A, Luider TM, Willemsen R, Severijnen LA, van Meerbeeck JP, et al. (2004)
	Proteomic analysis of exosomes isolated from human malignant pleural effusions. Am J Respir Cell Mol Biol
	31:114-121.
	11.- Mesothelioma Cells.
	Hegmans JP, Bard MP, Hemmes A, Luider TM, Kleijmeer MJ, Prins JB, Zitvogel L, et al. (2004) Proteomic
	analysis of exosomes secreted by human mesothelioma cells. Am J Pathol164:1807-1815.
	12.- Ram Epididymal Fluid.
	Gatti JL, Metayer S, Belghazi M, Dacheux F, Dacheux JL (2005) Identification, proteomic profiling, and origin
	of ram epididymal fluid exosome-like vesicles. Biol Reprod 72:1452-1465.
	13.- Adipocytes (3T3-L1 cells).
	Aoki N, Jin-no S, Nakagawa Y, Asai N, Arakawa E, Tamura N, Tamura T, et al. (2007) Identification and
	characterization of microvesicles secreted by 3T3-L1 adipocytes: redox- and hormone-dependent induction of
	milk fat globule-epidermal growth factor 8-associated microvesicles. Endocrinology 148:3850-3862.
	14.- Synovial fibroblasts.
	Zhang HG, Liu C, Su K, Yu S, Zhang L, Zhang S, Wang J, et al. (2006) A membrane form of TNF-alpha
	presented by exosomes delays T cell activation-induced cell death. J Immunol 176:7385-7393.
	15.- IMCD cells from rat kidneys.
	Barile M, Pisitkun T, Yu MJ, Chou CL, Verbalis MJ, Shen RF, Knepper MA (2005) Large scale protein
	identification in intracellular aquaporin-2 vesicles from renal inner medullary collecting duct. Mol Cell
	Proteomics 4:1095-1106.
