# Supplementary material for: Activity-associated miRNA are packaged in Map1b-enriched exosomes released from depolarized neurons
Source: Nucleic Acids Res. 2014 Jul 22;42(14):9195–208. doi: 10.1093/nar/gku594 (PMC4132720; doi:10.1093/nar/gku594)
Supplement: SUPPLEMENTARY DATA [file supp_gku594_nar-01320-y-2014-File009.zip › NAR-01320-2014 Suppl files/Goldie_et_al_Supplementary_Data_S2.xlsx]

## Sheet: Sheet1
GO id	Description	q-value	Occurrences in Sample	Occurrences in Genome
GO:0051084	'de novo' posttranslational protein folding	5.96e-35	20	37
GO:0006458	'de novo' protein folding	9.48e-34	20	42
GO:0006457	protein folding	9.39e-28	22	111
GO:0051352	negative regulation of ligase activity	1.84e-20	16	71
GO:0051444	negative regulation of ubiquitin-protein ligase activity	1.84e-20	16	71
GO:0031397	negative regulation of protein ubiquitination	2.39e-19	16	83
GO:0072431	signal transduction involved in mitotic cell cycle G1/S transition DNA damage checkpoint	2.45e-19	15	67
GO:0051436	negative regulation of ubiquitin-protein ligase activity involved in mitotic cell cycle	2.45e-19	15	67
GO:0072413	signal transduction involved in mitotic cell cycle checkpoint	2.45e-19	15	67
GO:0006977	DNA damage response, signal transduction by p53 class mediator resulting in cell cycle arrest	2.45e-19	15	67
GO:0000502	proteasome complex	2.45e-19	13	37
GO:0072474	signal transduction involved in mitotic cell cycle G1/S checkpoint	2.45e-19	15	67
GO:0072422	signal transduction involved in DNA damage checkpoint	2.51e-19	15	68
GO:0072401	signal transduction involved in DNA integrity checkpoint	2.51e-19	15	68
GO:0072404	signal transduction involved in G1/S transition checkpoint	2.51e-19	15	68
GO:0072395	signal transduction involved in cell cycle checkpoint	2.99e-19	15	69
GO:0002479	antigen processing and presentation of exogenous peptide antigen via MHC class I, TAP-dependent	4.52e-19	15	71
GO:0051438	regulation of ubiquitin-protein ligase activity	4.71e-19	16	92
GO:0051437	positive regulation of ubiquitin-protein ligase activity involved in mitotic cell cycle	5.09e-19	15	72
GO:0031400	negative regulation of protein modification process	6.07e-19	18	146
GO:0051340	regulation of ligase activity	6.32e-19	16	95
GO:0042590	antigen processing and presentation of exogenous peptide antigen via MHC class I	6.32e-19	15	74
GO:0031571	mitotic cell cycle G1/S transition DNA damage checkpoint	6.32e-19	15	74
GO:0006521	regulation of cellular amino acid metabolic process	6.32e-19	14	56
GO:0019884	antigen processing and presentation of exogenous antigen	7.27e-19	15	75
GO:0002478	antigen processing and presentation of exogenous peptide antigen	7.27e-19	15	75
GO:0051439	regulation of ubiquitin-protein ligase activity involved in mitotic cell cycle	1.33e-18	15	78
GO:0000216	M/G1 transition of mitotic cell cycle	1.47e-18	15	79
GO:0071158	positive regulation of cell cycle arrest	1.47e-18	15	79
GO:0051443	positive regulation of ubiquitin-protein ligase activity	1.47e-18	15	79
GO:0051351	positive regulation of ligase activity	2.53e-18	15	82
GO:0031575	mitotic cell cycle G1/S transition checkpoint	2.53e-18	15	82
GO:0033238	regulation of cellular amine metabolic process	2.81e-18	14	63
GO:0031145	anaphase-promoting complex-dependent proteasomal ubiquitin-dependent protein catabolic process	2.89e-18	15	83
GO:0071779	G1/S transition checkpoint	4.13e-18	15	85
GO:0031398	positive regulation of protein ubiquitination	4.93e-18	16	110
GO:0031396	regulation of protein ubiquitination	6.58e-18	17	140
GO:0002474	antigen processing and presentation of peptide antigen via MHC class I	9.52e-18	15	90
GO:2000045	regulation of G1/S transition of mitotic cell cycle	1.86e-17	15	94
GO:0048002	antigen processing and presentation of peptide antigen	2.15e-17	15	95
GO:0051248	negative regulation of protein metabolic process	5.31e-17	19	232
GO:0007093	mitotic cell cycle checkpoint	8.89e-17	16	132
GO:0019882	antigen processing and presentation	1.31e-16	15	107
GO:0032269	negative regulation of cellular protein metabolic process	1.43e-16	18	205
GO:0030330	DNA damage response, signal transduction by p53 class mediator	2.57e-16	15	112
GO:0072331	signal transduction by p53 class mediator	4.97e-16	15	117
GO:0000077	DNA damage checkpoint	1.54e-15	15	126
GO:0042770	signal transduction in response to DNA damage	1.89e-15	15	128
GO:0000084	S phase of mitotic cell cycle	1.89e-15	15	128
GO:0090068	positive regulation of cell cycle process	2.09e-15	15	129
GO:2000602	regulation of interphase of mitotic cell cycle	2.3e-15	15	130
GO:0031570	DNA integrity checkpoint	2.86e-15	15	132
GO:0051320	S phase	3.97e-15	15	135
GO:0000209	protein polyubiquitination	1.6e-14	15	148
GO:0010565	regulation of cellular ketone metabolic process	6.35e-14	14	128
GO:0000082	G1/S transition of mitotic cell cycle	1.16e-13	15	169
GO:0007346	regulation of mitotic cell cycle	1.75e-13	17	260
GO:0043161	proteasomal ubiquitin-dependent protein catabolic process	6.51e-13	15	190
GO:0000075	cell cycle checkpoint	7.1e-13	16	235
GO:0010498	proteasomal protein catabolic process	1.08e-12	15	197
GO:0006414	translational elongation	2.06e-12	12	97
GO:0071156	regulation of cell cycle arrest	2.44e-12	16	255
GO:0044257	cellular protein catabolic process	1.98e-11	16	292
GO:0006511	ubiquitin-dependent protein catabolic process	8.02e-11	15	265
GO:0019941	modification-dependent protein catabolic process	9.3e-11	15	268
GO:0043632	modification-dependent macromolecule catabolic process	1.08e-10	15	271
GO:0051603	proteolysis involved in cellular protein catabolic process	1.99e-10	15	283
GO:0044445	cytosolic part	6.24e-08	10	134
GO:0000184	nuclear-transcribed mRNA catabolic process, nonsense-mediated decay	2.89e-07	9	113
GO:0006415	translational termination	8.06e-07	8	87
GO:0022626	cytosolic ribosome	8.71e-07	8	88
GO:0006612	protein targeting to membrane	1.18e-06	9	133
GO:0034623	cellular macromolecular complex disassembly	1.61e-06	9	138
GO:0003735	structural constituent of ribosome	1.68e-06	8	96
GO:0032984	macromolecular complex disassembly	2.02e-06	9	142
GO:0006614	SRP-dependent cotranslational protein targeting to membrane	3.09e-06	8	104
GO:0045047	protein targeting to ER	3.21e-06	8	105
GO:0006613	cotranslational protein targeting to membrane	3.21e-06	8	105
GO:0072599	establishment of protein localization in endoplasmic reticulum	3.21e-06	8	105
GO:0070972	protein localization in endoplasmic reticulum	4.92e-06	8	111
GO:0071845	cellular component disassembly at cellular level	5.62e-06	10	217
GO:0072594	establishment of protein localization to organelle	6.16e-06	9	163
GO:0022411	cellular component disassembly	6.25e-06	10	220
GO:0000956	nuclear-transcribed mRNA catabolic process	6.35e-06	9	164
GO:0043624	cellular protein complex disassembly	7e-06	8	117
GO:0044391	ribosomal subunit	8.44e-06	8	120
GO:0043241	protein complex disassembly	8.91e-06	8	121
GO:0006402	mRNA catabolic process	9.62e-06	9	173
GO:0022625	cytosolic large ribosomal subunit	1.31e-05	6	50
GO:0006401	RNA catabolic process	2.99e-05	9	198
GO:0006413	translational initiation	3.67e-05	8	146
GO:0019083	viral transcription	3.98e-05	8	148
GO:0019080	viral genome expression	3.98e-05	8	148
GO:0030705	cytoskeleton-dependent intracellular transport	4.26e-05	5	32
GO:0005840	ribosome	4.79e-05	8	152
GO:0015934	large ribosomal subunit	6.61e-05	6	66
GO:0019058	viral infectious cycle	7.61e-05	9	223
GO:0007411	axon guidance	7.91e-05	10	294
GO:0022415	viral reproductive process	0.000158	9	244
GO:0051131	chaperone-mediated protein complex assembly	0.00288529	3	12
GO:0050750	low-density lipoprotein particle receptor binding	0.00288529	3	12
GO:0070325	lipoprotein particle receptor binding	0.00869857	3	17
GO:0051082	unfolded protein binding	0.0133221	4	53
GO:0008135	translation factor activity, nucleic acid binding	0.0188163	4	58
GO:0051301	cell division	0.0221951	5	115
GO:0034381	plasma lipoprotein particle clearance	0.0276372	3	25
GO:0000086	G2/M transition of mitotic cell cycle	0.0445414	5	134
GO:0009615	response to virus	0.0742378	5	150
GO:0006913	nucleocytoplasmic transport	0.0821738	6	236
GO:0051169	nuclear transport	0.0870439	6	239
